# Supplementary material for: Altered Meristem Initiation Is Associated with Increased OSHB3 Expression in a Semi-Dominant Rice Mutant
Source: Biology (Basel). 2026 May 29;15(11):851. doi: 10.3390/biology15110851 (PMC13255657; doi:10.3390/biology15110851)
Supplement: Supplementary file 1 [file biology-15-00851-s001.zip]

Archive with 1 entries (1 files):
- biology-4289607-supplementary.pdf
